# Supplementary material for: Metabolic Syndrome Rather Than Other Phenotypes in PCOS as a Predictive Indicator for Clinical Outcomes in IVF: Comprehensive Phenotypic Assessment across All PCOS Classifications
Source: J Clin Med. 2023 Aug 2;12(15):5073. doi: 10.3390/jcm12155073 (PMC10420246; doi:10.3390/jcm12155073)
Supplement: Supplementary file 1 [file jcm-12-05073-s001.zip]

Archive with 1 entries (1 files):
- jcm-2448127-supplementary.pdf
